# Supplementary material for: iPLA2β Contributes to ER Stress-Induced Apoptosis during Myocardial Ischemia/Reperfusion Injury
Source: Cells. 2021 Jun 9;10(6):1446. doi: 10.3390/cells10061446 (PMC8227999; doi:10.3390/cells10061446)
Supplement: Supplementary file 1 [file cells-10-01446-s001.zip]

Archive with 1 entries (1 files):
- cells-1134195 supplement material.pdf
